# Supplementary material for: Enhanced Antibacterial Efficiency and Anti-Hygroscopicity of Gum Arabic–ε-Polylysine Electrostatic Complexes: Effects of Thermal Induction
Source: Polymers (Basel). 2023 Nov 24;15(23):4517. doi: 10.3390/polym15234517 (PMC10708452; doi:10.3390/polym15234517)
Supplement: Supplementary file 1 [file polymers-15-04517-s001.zip]

Archive with 1 entries (1 files):
- polymers-2690745-supplementary.pdf
